# Supplementary material for: Ceramic Scaffolds in a Vacuum Suction Handle for Intraoperative Stromal Cell Enrichment
Source: Int J Mol Sci. 2020 Sep 2;21(17):6393. doi: 10.3390/ijms21176393 (PMC7504718; doi:10.3390/ijms21176393)
Supplement: Supplementary file 1 [file ijms-21-06393-s001.zip]

Archive with 2 entries (2 files):
- Supplementary File 1 - Ethical Vote.pdf
- Supplementary File 2 - Proteome Profiler Array Human XL Cytokine.pdf
